# Supplementary material for: Nasal Septal Deviation Classifications, Including the Mladina System, and Their Craniofacial Correlates: A Scoping Review
Source: J Clin Med. 2026 Jun 23;15(13):4853. doi: 10.3390/jcm15134853 (PMC13360677; doi:10.3390/jcm15134853)
Supplement: Supplementary file 1 [file jcm-15-04853-s001.zip]

Archive with 1 entries (1 files):
- jcm-4320533-supplementary.pdf
